# Supplementary material for: Decitabine mildly attenuates MLL‐rearranged acute lymphoblastic leukemia in vivo, and represents a poor chemo‐sensitizer
Source: EJHaem. 2020 Aug 24;1(2):527–36. doi: 10.1002/jha2.81 (PMC9175850; doi:10.1002/jha2.81)
Supplement: Supplementary file 2 — Supporting Information [file JHA2-1-527-s003.xlsx]

## Sheet: Sheet1
				Sem vehicle	Sem vehicle	Sem vehicle		Sem 10nM Dec	Sem 10nM Dec	Sem 10nM Dec
Compound	Origen			10 nM	100 nM	1000 nM		10 nM	100 nM	1000 nM
2,4-Pyridinedicarboxylic Acid	ENZO library			99.5471	90.4021	101.744		92.6196	88.6971	104.215
5-Aza-2'-deoxycytidine (Decitabine)	ENZO library			91.622	48.4111	15.6562		77.7464	52.0019	31.1822
AGK2	ENZO library			92.641	101.958	113.661		104.147	106.171	173.896
Aminoresveratrol sulfate	ENZO library			110.994	102.574	81.8225		104.268	97.0683	74.3047
Anacardic acid	ENZO library			115.934	104.563	101.123		93.99	99.1002	97.5761
Apicidin	ENZO library			99.4935	54.3667	0.101652		89.7175	21.199	-1.41115
B2	ENZO library			96.3056	101.076	94.9519		104.712	100.035	87.9188
BIX-01294·3HCl	ENZO library			99.4578	92.1248	87.2071		91.9344	87.8031	73.0975
BML-210	ENZO library			104.541	101.532	70.1079		93.1839	92.07	35.2731
BML-266	ENZO library			101.573	96.2452	104.71		100.076	99.7097	109.379
BML-278	ENZO library			99.5114	90.9112	97.2688		84.397	93.0859	102.204
BML-281	ENZO library			100.685	96.4642	-0.122103		109.307	98.3687	-1.14289
Butyrolactone 3	ENZO library			93.3977	104.166	97.608		99.1895	100.441	93.7534
CI-994	ENZO library			107.258	101.455	90.9459		91.7731	88.9409	35.139
CTPB	ENZO library			113.854	106.41	102.357		99.0283	97.556	93.8205
EX-527	ENZO library			99.7319	100.2	104.075		99.6732	99.0595	87.047
Fluoro-SAHA	ENZO library			98.3733	91.4973	2.62791		95.1186	98.5719	4.08814
Garcinol	ENZO library			102.431	105.51	104.018		95.7635	92.8421	112.599
Isonicotinamide	ENZO library			92.9627	93.8061	99.9322		89.395	92.964	97.9114
ITSA-1	ENZO library			99.1896	90.9882	103.44		91.9747	93.8174	97.9785
M-344	ENZO library			113.419	83.3513	0.0655624		101.245	56.8783	-1.27702
MC-1293	ENZO library			110.613	92.2432	95.6809		98.8268	93.411	80.877
NCH-51	ENZO library			102.515	100.662	90.9965		94.7961	101.213	91.272
Nicotinamide	ENZO library			109.421	89.3779	102.025		102.575	102.311	102.271
NSC-3852	ENZO library			98.9751	91.3138	0.116088		90.7252	56.9596	-0.740504
Nullscript	ENZO library			97.0623	97.5358	89.4518		95.6426	97.4341	83.0231
Oxamflatin	ENZO library			97.4258	106.7	0.332624		107.211	89.8756	1.53969
Phenylbutyrate·Na	ENZO library			98.272	97.4411	98.734		95.1186	88.7377	105.691
Piceatannol	ENZO library			114.658	102.562	110.384		103.18	97.6372	106.63
Resveratrol	ENZO library			96.4128	93.22	94.4683		80.971	90.1194	97.1737
Salermide	ENZO library			120.736	91.3019	102.516		97.5773	99.2221	101.198
Scriptaid	ENZO library			95.1138	91.5151	4.15088		103.462	93.2078	4.28934
Sirtinol	ENZO library			102.616	98.5422	98.5247		99.2299	98.2874	88.9248
Splitomicin	ENZO library			104.123	92.3735	95.0457		92.8614	91.5823	94.0217
Suberoyl bis-hydroxamic acid	ENZO library			91.6101	89.6917	85.8068		84.3164	96.3369	61.093
Suramin·6Na	ENZO library			94.8814	95.9788	100.178		105.8	102.798	92.4121
Tranylcypromine hemisulfate	ENZO library			93.7016	93.1608	90.9387		98.988	85.243	90.1319
Triacetylresveratrol	ENZO library			98.7129	90.7987	83.9518		82.8654	91.3791	55.6608
Trichostatin A	ENZO library			93.07	79.5743	0.166613		67.307	17.5417	-0.740504
Valproic acid	ENZO library			108.61	100.052	93.3567		95.562	98.2468	94.357
Valproic acid hydroxamate	ENZO library			94.0651	93.4628	92.1874		95.1992	96.3369	85.1021
Vorinostat (SAHA)	ENZO library			106.888	100.295	0.137741		107.896	101.66	1.1373
Zebularine	ENZO library			114.08	108.494	100.286		99.0686	103.123	99.1186
(-)-Neplanocin A	Cayman library			101.902	15.3464	3.12827		96.3659	20.0684	11.058
(S)-HDAC-42	Cayman library			89.1813	63.1953	-0.0307633		85.7716	26.9766	-0.989879
1-Naphthoic Acid	Cayman library			104.878	102.064	101.083		83.4216	94.5728	86.1034
2',3',5'-triacetyl-5-Azacytidine	Cayman library			107.909	103.83	102.977		99.1396	99.7725	103.57
2,4-DPD	Cayman library			107.871	107.546	106.208		94.0544	93.4586	97.7642
2-PCPA (hydrochloride)	Cayman library			105.389	114.711	103.086		92.9372	90.2273	83.6841
3-amino Benzamide	Cayman library			110.234	94.6382	104.701		93.6691	86.8104	74.7813
3-Deazaneplanocin A	Cayman library			95.0474	50.4182	6.7775		84.1151	30.8764	13.1386
4-iodo-SAHA	Cayman library			81.2567	86.4787	-0.248628		82.6126	69.0199	-0.312487
AGK2	Cayman library			105.041	112.31	113.809		104.957	106.086	149.778
Anacardic Acid	Cayman library			109.311	102.216	111.395		98.3306	97.7298	96.3126
Apicidin	Cayman library			122.015	107.85	87.9622		103.531	103.152	61.9592
benoxinate hydrochloride	Cayman library			111.581	105.221	92.6705		98.4077	99.104	86.3937
BIX01294 (hydrochloride hydrate)	Cayman library			86.9707	103.754	113.198		94.17	85.0276	84.9905
CAY10398	Cayman library			104.569	100.728	101.101		99.024	98.584	101.829
CAY10433	Cayman library			96.9755	107.997	101.754		99.9486	94.1271	79.523
CAY10603	Cayman library			91.8319	105.172	0.338396		95.1716	84.062	1.33261
CBHA	Cayman library			84.6677	93.2638	0.834642		101.721	76.4481	5.49373
CCG-100602	Cayman library			97.4698	102.021	101.07		99.7175	95.2413	100.667
Chidamide	Cayman library			115.611	95.1869	3.47322		97.7913	47.7754	-0.215717
Cl-Amidine	Cayman library			87.742	101.282	111.122		101.143	99.0668	104.974
DMOG	Cayman library			111.869	105.987	103.987		99.8331	90.0788	108.699
Ellagic Acid	Cayman library			85.1457	87.2121	103.412		83.0749	78.7508	85.426
EX-527	Cayman library			118.691	108.73	107.007		107.962	102.41	113.393
f-Amidine (trifluoroacetate salt)	Cayman library			116.638	111.761	111.352		103.686	112.512	110.925
Garcinol	Cayman library			89.1379	91.759	91.2484		85.0782	79.8651	88.5226
HC Toxin	Cayman library			96.8778	0.0595304	0.0237028		27.9848	-0.767576	-0.941494
HNHA	Cayman library			98.1868	104.129	101.361		102.029	104.415	105.361
iBET151	Cayman library			111.69	86.9296	1.0283		93.4765	70.3942	-0.699569
isoliquiritigenin	Cayman library			89.7951	102.407	17.943		88.9691	63.3374	2.54224
JGB1741	Cayman library			102.738	112.158	115.189		93.3995	86.2533	104.006
M 344	Cayman library			99.5772	104.46	0.991989		107.23	78.6766	1.6713
Mirin	Cayman library			112.624	112.973	105.198		109.156	102.967	110.248
MS-275	Cayman library			88.0733	79.5903	-0.242576		101.952	31.6935	-1.9092
Nicotinamide	Cayman library			87.5681	82.953	92.8037		94.5937	92.0844	99.0222
Oxamflatin	Cayman library			112.635	102.292	3.05565		104.957	89.6702	3.94541
Phthalazinone pyrazole	Cayman library			105.047	100.668	18.9961		89.8552	73.8111	12.945
Piceatannol	Cayman library			109.05	110.045	95.6662		105.65	98.9183	111.022
Pimelic Diphenylamide 106	Cayman library			102.559	102.168	95.7146		102.838	82.9106	37.9602
RG-108	Cayman library			100.517	107.948	106.705		103.3	98.8069	105.216
S-Adenosylhomocysteine	Cayman library			86.0365	99.4296	80.1554		96.5585	88.4817	43.3793
SAHA	Cayman library			117.985	111.12	24.6		113.663	101.592	7.8646
Salermide	Cayman library			108.007	101.418	112.744		92.0896	99.6982	101.829
Scriptaid	Cayman library			89.1216	92.4598	1.93002		87.8905	76.7081	3.02609
Sinefungin	Cayman library			111.32	105.796	104.708		111.891	99.9582	105.845
Sodium Butyrate	Cayman library			120.108	102.504	109.628		106.421	105.158	98.0545
Splitomicin	Cayman library			86.5307	104.096	92.731		97.5216	87.2189	84.1196
Suberohydroxamic Acid	Cayman library			126.767	110.756	84.4704		110.89	101.815	60.556
sulfaquinoxaline sodium	Cayman library			89.882	94.2959	89.8504		84.2306	85.3619	66.8461
Tenovin-1	Cayman library			88.3937	103.178	72.863		90.0478	85.7704	97.1836
Tenovin-6	Cayman library			97.4427	100.701	85.9349		92.2823	94.4614	103.232
trans-Resveratrol	Cayman library			106.53	104.873	114.402		97.7913	97.6926	101.345
Trichostatin A	Cayman library			105.536	93.4431	-0.103385		88.0831	25.7881	-2.24789
Tubastatin A (trifluoroacetate salt)	Cayman library			80.7516	88.5104	89.7596		80.5708	82.4278	50.3951
UNC0224	Cayman library			113.634	103.683	103.642		96.7896	78.7137	94.5224
UNC0321 (trifluoroacetate salt)	Cayman library			96.264	97.6966	2.13578		83.8069	57.2463	0.0262086
UNC0638	Cayman library			111.581	108.627	102.353		94.2855	81.3135	87.8936
Valproic Acid (sodium salt)	Cayman library			85.2815	99.2177	94.8794		90.1249	95.6127	104.635
Zebularine	Cayman library			86.6448	96.5667	87.1029		104.379	95.2413	106.57
10-Hydroxycamptothecin	Sequoia library			10.3091	-0.0446472	-0.345857		13.3768	-0.216731	-4.29492
2’-DEOXY-5-FLUOROURIDINE	Sequoia library			48.1054	1.29329	0.967798		31.9178	18.3544	23.4027
2'-Deoxy-5-methylcytidine	Sequoia library			91.6339	102.23	72.7569		101.487	99.5878	71.1527
5'-DEOXY-5-FLUOROCYTISINE	Sequoia library			92.0987	91.8407	99.7518		85.2435	89.4286	83.8279
7-EPI-TAXOL	Sequoia library			97.4497	0.458558	0.491418		84.4776	14.2094	14.7514
7-ETHYL-10-HYDROXYCAMPTOTHECIN	Sequoia library			0.590411	-0.0979277	-0.331421		11.9257	-1.3952	-3.75841
A-769662	Sequoia library			98.1111	95.446	93.8908		119.02	104.993	101.734
ABIRATERONE	Sequoia library			100.215	94.2916	87.1493		97.0533	87.478	73.6341
ABIRATERONE ACETATE	Sequoia library			108.986	102.497	85.7779		105.477	103.977	83.2243
ABT-263	Sequoia library			96.1328	31.0535	-0.100449		80.1245	0.758558	0.198399
ABT-888	Sequoia library			107.043	100.709	98.9289		108.299	106.374	102.472
ACLARUBICIN HCL	Sequoia library			99.416	54.2719	-0.143756		78.2301	48.2226	-1.34408
ADRIAMYCIN	Sequoia library			61.5781	0.58288	-0.0715773		41.7526	0.961743	-1.81354
AFATINIB	Sequoia library			107.556	106.593	56.4372		92.7002	86.3808	34.8037
ALARELIN ACETATE	Sequoia library			109.325	93.1372	98.3659		93.99	106.09	106.227
AMG-458	Sequoia library			101.984	97.0977	36.386		92.5793	83.9019	16.428
ANASTROZOLE	Sequoia library			96.1983	88.8688	92.8442		103.905	104.383	83.4925
APREPITANT	Sequoia library			109.659	97.5713	101.116		103.14	103.001	104.484
AS703026	Sequoia library			115.558	98.6902	76.2142		86.8557	50.0106	22.2626
AXITINIB	Sequoia library			110.785	110.335	7.55773		102.172	122.588	70.415
AZD-4547	Sequoia library			105.107	96.4524	43.4739		105.276	96.4994	27.1583
AZD-6244	Sequoia library			113.389	109.34	81.4039		92.7405	65.0057	32.1882
AZD-8055	Sequoia library			95.9302	50.6193	21.4305		71.4989	46.3533	37.7545
BAY 60-7550	Sequoia library			100.471	93.7114	94.4394		102.253	88.9816	103.478
BLEOMYCIN SULPHATE	Sequoia library			108.896	16.1526	0.599686		83.3894	33.5526	19.1777
BMS-777607	Sequoia library			108.265	102.301	49.0389		100.923	91.8262	40.7054
BMS-794833	Sequoia library			99.2671	66.6982	32.2645		87.1782	32.0084	10.5934
BORTEZOMIB	Sequoia library			-0.34511	-0.228169	-0.367511		-2.14129	-2.53304	-4.29492
BOSUTINIB Isomer 1	Sequoia library			109.868	110.122	16.8183		99.4717	87.2342	6.30127
BRIVANIB ALANINATE	Sequoia library			119.789	113.366	87.8134		112.773	108.65	78.6639
BUSERELIN ACETATE	Sequoia library			100.387	99.1934	96.5037		86.2511	99.4253	81.7489
CANERTINIB DIHCL	Sequoia library			119.235	105.297	79.5345		103.502	91.2166	45.6011
CARMUSTINE	Sequoia library			112.871	106.676	96.5687		107.493	103.895	86.8458
CCG-63802	Sequoia library			101.371	94.8007	86.6657		82.0995	80.8542	61.093
CCG-63808	Sequoia library			118.389	116.942	99.0661		102.938	95.3209	75.9813
CDDO Methyl ester	Sequoia library			111.667	85.9443	-0.0643595		90.5639	59.5603	-1.07583
CEDIRANIB	Sequoia library			116.905	107.783	93.8981		81.374	79.3506	51.1004
CISPLATIN	Sequoia library			101.365	97.4411	101.037		110.637	110.682	109.044
CLADRIBINE	Sequoia library			103.814	-0.28737	-0.309768		67.2264	-2.24858	-3.62428
CLOFARABINE	Sequoia library			50.322	-0.31697	-0.374728		40.9868	-2.32986	-5.43502
CP-690550	Sequoia library			97.7059	106.126	103.483		110.516	104.342	115.751
CRIZOTINIB	Sequoia library			112.299	98.702	1.34313		114.063	110.113	15.4891
CYC-116	Sequoia library			106.787	79.9532	1.12659		89.1129	61.5516	5.4965
CYT387	Sequoia library			104.165	98.3883	36.5953		100.842	90.4039	37.3521
CYTARABINE	Sequoia library			84.6086	15.1581	-0.194281		58.1574	17.501	-3.42309
DASATINIB	Sequoia library			116.303	106.848	77.8166		78.0286	82.3984	77.1214
Daun02	Sequoia library			86.277	1.32289	-0.331421		67.4682	5.87882	-3.08776
DAUNORUBICINHCl	Sequoia library			67.5666	0.0382337	-0.295332		36.9964	-1.31393	-2.55125
Dideoxycytidine	Sequoia library			101.937	97.9916	88.6795		107.291	108.04	80.6758
DOCETAXEL	Sequoia library			8.05075	0.482239	0.563596		20.3095	13.3967	16.0256
DOVITINIB LACTATE	Sequoia library			58.1101	29.6326	5.14695		12.3691	5.02545	1.80795
DOXIFLURIDINE	Sequoia library			104.284	101.822	104.407		82.9057	98.5313	109.044
DOXORUBICIN HYDROCHLORIDE	Sequoia library			74.7826	0.949924	-0.122103		49.7333	2.18085	-2.28299
ELACRIDAR	Sequoia library			112.758	99.146	80.314		98.5849	101.457	84.5656
ELACRIDAR HCl	Sequoia library			93.9459	91.9117	86.5647		106.485	94.5895	101.935
ENOCITABINE	Sequoia library			120.438	106.558	26.8295		102.737	91.4198	31.7187
EPIRUBICIN HYDROCHLORIDE	Sequoia library			98.1885	2.29378	-0.288114		80.3664	17.0946	-3.69134
EPTAPLATIN	Sequoia library			108.831	107.481	96.1428		100.6	95.7679	78.731
ERLOTINIB	Sequoia library			118.871	100.768	82.7392		98.2222	86.9091	66.5923
ERLOTINIB HCl	Sequoia library			111.548	99.7262	80.5955		90.4027	88.0875	60.2212
ERLOTINIB MESYLATE	Sequoia library			95.1019	102.349	83.1867		89.919	82.3984	60.2212
ESTRAMUSTINE SODIUM PHOSPHATE	Sequoia library			110.809	103.929	112.52		96.2069	82.439	83.6267
ETOPOSIDE	Sequoia library			93.6361	26.2523	0.354278		77.7867	24.1249	10.8617
EXEMESTANE	Sequoia library			94.5239	93.4746	106.731		112.45	104.83	106.496
FASUDIL HCl	Sequoia library			112.364	95.4164	81.8225		91.8941	94.1831	79.3345
FLAVOPIRIDOL	Sequoia library			120.039	90.3607	-0.201499		138.005	164.851	-2.88657
FLUDARABINE	Sequoia library			98.0932	96.8668	-0.12932		101.245	105.236	-2.61831
FLUDARABINE PHOSPHATE	Sequoia library			110.1	104.823	2.96715		109.226	102.554	2.00914
FORETINIB	Sequoia library			50.2684	28.6913	0.159395		9.62824	1.2462	-1.27702
FORMESTANE	Sequoia library			99.1717	97.9443	96.8213		110.072	109.788	106.764
GDC-0941	Sequoia library			102.854	88.8155	24.6497		102.696	69.0694	17.7022
GEFITINIB	Sequoia library			123.036	114.432	87.2865		107.735	103.692	66.3911
GEMCITABINE HYDROCHLORIDE	Sequoia library			0.328227	0.103354	0.137741		14.8278	10.5521	10.0569
GOSERELIN ACETATE	Sequoia library			96.395	93.6937	98.135		99.5926	103.083	95.5642
GSK 2118436	Sequoia library			102.169	109.305	109.886		120.27	138.681	147.07
GSK-1120212	Sequoia library			108.712	89.5082	79.6211		79.5602	40.6235	28.1643
GSK-1120212 DMSO	Sequoia library			99.9404	84.1623	70.7503		55.0941	16.607	22.5309
GSK-1904529A	Sequoia library			104.231	97.9857	77.831		76.7791	74.596	60.9589
GSK-2126458	Sequoia library			63.3001	24.3223	4.26637		35.102	12.6246	0.332528
IDARUBICIN HCl	Sequoia library			2.27673	-0.109768	-0.16541		21.4784	-1.07011	-1.8806
IDOXURIDINE	Sequoia library			97.9859	103.249	36.1478		106.969	97.1496	38.4922
IMATINIB BASE	Sequoia library			97.7118	105.812	92.1225		103.664	103.936	96.0336
IMATINIB MESYLATE	Sequoia library			100.644	99.2289	86.7307		106.767	100.238	92.9486
IRINOTECAN HCl (trihydrate)	Sequoia library			106.453	97.6601	26.1943		100.52	89.5098	21.592
LAPATINIB	Sequoia library			113.812	93.5634	98.7773		104.147	102.798	117.83
LAPATINIB TOSYLATE	Sequoia library			105.851	105.256	101.578		96.5293	101.295	97.7773
LBH-589	Sequoia library			-0.106761	0.0559939	-0.158192		-0.730557	-1.76094	-2.95363
LENALIDOMIDE	Sequoia library			98.2243	101.017	78.3002		95.2395	83.8613	51.5028
LEUPROLIDE ACETATE	Sequoia library			98.7308	90.8047	94.2301		99.9554	98.9783	100.594
LOMEGUATRIB	Sequoia library			105.834	93.9305	110.449		110.274	103.164	120.847
LOMUSTINE	Sequoia library			122.006	105.848	102.343		104.994	107.553	97.2408
LONIDAMINE	Sequoia library			98.1051	103.095	102.357		111.08	108.691	114.61
LY-294002	Sequoia library			96.1626	97.2812	79.9459		96.0456	102.107	66.6593
LY-404039	Sequoia library			119.205	105.978	96.4532		100.963	97.6779	100.661
LY-450139	Sequoia library			111.477	105.161	86.0233		108.299	100.644	72.3598
MASITINIB	Sequoia library			95.954	88.8629	93.1618		104.792	100.116	106.831
MDV-3100	Sequoia library			110.023	92.93	89.0837		95.5216	102.636	91.272
MELPHALAN	Sequoia library			99.0168	99.738	41.157		82.8251	83.0892	27.1583
MGCD-265	Sequoia library			119.169	94.3271	34.466		97.6579	62.4456	9.85569
MITOMYCIN C	Sequoia library			89.2981	1.43537	-0.187063		51.0231	14.7783	-0.136923
MITOXANTHRONE HCl	Sequoia library			3.20034	0.162555	-0.230371		17.085	2.05894	-2.08179
MK-0822	Sequoia library			95.5012	96.9201	85.8573		89.1935	94.1831	81.8159
MONENSIN SODIUM	Sequoia library			104.427	7.42647	-0.100449		80.9307	0.108365	-3.15483
MOTESANIB	Sequoia library			116.804	97.9383	99.7734		99.2702	97.7592	88.9918
NAFARELIN ACETATE	Sequoia library			96.4486	102.207	108.955		98.8671	93.858	103.679
NEDAPLATIN	Sequoia library			100.936	99.7854	96.4965		113.498	112.226	95.5642
NELARABINE	Sequoia library			99.1539	95.3749	90.2314		107.573	100.969	83.4925
NERATINIB	Sequoia library			106.024	111.383	30.2941		99.6329	84.8366	7.64256
NILOTINIB	Sequoia library			112.418	102.343	95.4571		91.4507	90.8915	95.363
NILOTINIB HCl	Sequoia library			122.566	103.622	74.2582		89.9593	90.2413	80.4076
NIMUSTINE HCl	Sequoia library			94.8874	91.0592	88.5135		107.09	100.035	75.9813
NOLATREXED 2HCl	Sequoia library			97.7297	108.204	44.9825		111.564	111.698	66.6593
NVP-BEZ235	Sequoia library			97.4675	52.786	21.5821		92.015	46.0282	24.3416
NVP-BGJ398	Sequoia library			117.018	103.977	82.3711		93.2242	92.8827	63.7085
NVP-TAE684	Sequoia library			94.9827	84.6419	0.094434		99.6732	51.9206	-1.74647
O6-BENZYLGUANINE	Sequoia library			100.9	105.925	94.5838		115.151	106.781	91.205
OLAPARIB	Sequoia library			113.306	105.155	78.3002		90.4833	64.193	39.6323
OXALIPLATIN	Sequoia library			105.309	89.4134	62.2404		103.986	90.9321	50.1615
PACLITAXEL	Sequoia library			30.2947	0.280956	0.332624		41.672	12.5839	12.1359
PAZOPANIB	Sequoia library			113.711	99.7262	57.5777		95.965	94.2644	29.9751
PELITINIB	Sequoia library			117.638	109.086	10.1778		100.318	77.1562	2.47859
PEMETREXED Na	Sequoia library			103.665	1.76097	2.62791		97.1742	22.4587	32.7247
PF-2341066 (Crizotinib)	Sequoia library			111.715	117.445	0.635775		106.324	109.991	9.85569
PIRARUBICIN	Sequoia library			85.5441	2.11026	-0.259242		61.9865	13.356	-2.14886
PLX-4032	Sequoia library			96.6929	101.123	112.506		96.4487	96.9058	144.32
PONATINIB	Sequoia library			85.7646	31.5567	7.63712		30.5474	6.20392	5.09411
PROCARBAZINE HCl	Sequoia library			97.1994	94.9546	102.018		91.2088	106.252	101.399
RALTITREXED	Sequoia library			3.11692	0.849283	1.56688		25.1463	18.2731	32.5235
Regorafenib	Sequoia library			97.9681	90.2127	32.2645		97.8997	94.2237	19.3789
RUBITECAN	Sequoia library			101.418	79.3553	0.303753		92.418	45.7438	3.81988
SARACATINIB	Sequoia library			107.568	93.5338	70.5554		101.084	103.164	108.642
SATRAPLATIN	Sequoia library			97.3484	87.3059	1.06885		74.9653	50.417	8.31321
SB-408124	Sequoia library			114.331	96.6063	122.084		108.42	121.491	201.66
SORAFENIB TOLSYLATE	Sequoia library			99.0704	38.418	40.4135		56.0615	6.56965	23.8051
ST-836 HCl	Sequoia library			118.532	118.511	105.887		97.94	100.36	84.6326
SU-11274	Sequoia library			119.235	109.672	75.9255		91.7328	87.5186	55.929
SUNITINIB	Sequoia library			106.829	36.8551	16.3924		63.6391	2.99359	1.00317
SUNITINIB MALATE	Sequoia library			90.758	32.9716	9.35498		33.8122	3.07487	-0.271052
TANDUTINIB	Sequoia library			114.194	111.785	29.4423		103.22	72.6455	9.52037
TARIQUIDAR	Sequoia library			99.422	86.0568	91.2996		99.9957	100.644	81.9501
TEGAFUR	Sequoia library			106.817	100.543	93.6238		97.2145	107.228	100.393
TENIPOSIDE	Sequoia library			22.8701	0.648	-0.179846		30.104	13.5186	-1.81354
TOK-001	Sequoia library			104.255	98.7257	96.9873		109.629	106.821	97.2408
TOPOTECAN HCL	Sequoia library			115.713	2.69634	-0.367511		72.6678	13.1122	-3.89254
TOREMIFENE CITRATE	Sequoia library			101.168	94.0607	95.6592		104.429	99.2627	108.038
Trametinib	Sequoia library			104.874	85.7016	82.3639		46.9119	19.289	25.4147
TRIPTORELIN ACETATE	Sequoia library			96.5976	95.3335	99.925		97.4967	96.093	72.1586
VADIMEZAN	Sequoia library			103.331	95.6473	101.448		108.5	105.765	97.1066
VALRUBICIN	Sequoia library			93.7016	32.6815	-0.381946		94.6752	32.4961	-3.15483
VANDETANIB	Sequoia library			112.716	100.17	79.686		107.211	98.5313	63.0379
VATALANIB HCl	Sequoia library			113.651	98.2699	97.0884		114.869	99.2627	105.758
VINBLASTINE SULFATE	Sequoia library			0.512948	0.523679	-0.0499237		14.9487	8.76405	-0.941698
VINCRISTINE SULPHATE	Sequoia library			1.41868	0.423038	0.029473		16.1982	9.29234	-0.740504
VINDESINE SULFATE	Sequoia library			11.7094	0.269116	0.0150373		18.0926	12.3401	-0.472246
VINORELBINE BITATRATE	Sequoia library			71.6305	0.304637	0.00060149		56.0615	14.7377	-0.271052
VX-680	Sequoia library			103.361	2.19314	0.614122		90.5236	11.121	1.00317
ZOSUQUIDAR	Sequoia library			115.141	100.928	92.6927		89.8384	90.729	83.4925
acebutolol hydrochloride	Spectrum library			106.399	101.885	99.2549		101.836	107.721	92.8289
acenocoumarol	Spectrum library			86.6231	96.1049	98.1171		99.024	98.8811	93.3612
almotriptan	Spectrum library			112.195	108.29	98.6134		111.93	111.806	112.086
ampyzine sulfate	Spectrum library			114.036	106.595	102.323		94.3626	95.2042	82.3293
arginine hydrochloride	Spectrum library			116.572	102.206	87.2784		101.836	112.252	96.5546
Benzenebutanoic Acid (sodium salt)	Spectrum library			89.0075	102.146	110.826		99.0626	96.987	105.941
betazole hydrochloride	Spectrum library			116.621	104.074	95.3333		81.9192	99.364	71.8298
bisoctrizole	Spectrum library			108.018	107.513	86.4795		98.9855	97.4326	79.8617
carbenoxolone sodium	Spectrum library			105.237	95.4965	92.4406		94.8249	96.6155	90.7967
cefamandole sodium	Spectrum library			109.359	91.7536	95.2244		107.076	106.049	87.6033
cefotoxin sodium	Spectrum library			120.07	104.063	109.283		108.694	100.292	98.0061
cefprozil	Spectrum library			107.48	103.966	102.493		105.034	105.678	99.3609
cefuroxime sodium	Spectrum library			100.408	105.324	100.974		107.538	101.704	105.216
cetirizine hydrochloride	Spectrum library			105.503	100.429	90.7945		99.9101	99.5868	90.9419
desloratidine	Spectrum library			89.0292	100.891	95.8477		94.4396	90.2645	96.7481
docusate sodium	Spectrum library			108.865	101.222	97.6693		106.69	102.001	85.3292
doramectin	Spectrum library			106.486	105.851	97.4575		100.989	96.5413	91.0871
doxapram hydrochloride	Spectrum library			115.28	93.7092	108.811		98.7158	98.8069	91.5225
doxofylline	Spectrum library			113.873	97.952	97.2396		100.141	96.5041	88.9581
dutasteride	Spectrum library			102.548	103.667	105.646		87.0814	93.1243	84.4099
ecamsule triethanolamine	Spectrum library			95.1831	106.905	90.5887		89.0462	87.1075	78.6037
enalapril maleate	Spectrum library			92.5706	100.505	101.216		103.531	99.9211	102.022
EPZ5676	Spectrum library			104.721	95.4911	98.3955		95.0945	90.0045	89.9742
esomeprazole potassium	Spectrum library			86.2266	97.8759	84.7124		106.151	100.441	74.3458
ethopabate	Spectrum library			108.55	99.6306	108.611		94.7863	88.4446	91.6193
evans blue	Spectrum library			102.543	101.086	95.3152		94.3626	94.8328	74.3458
fluticasone propionate	Spectrum library			37.1528	11.0439	3.67293		4.63899	-0.619013	-1.9092
fluvoxamie maleate	Spectrum library			97.0787	88.2931	92.731		92.629	85.4733	86.2002
ganciclovir	Spectrum library			98.8277	89.4611	92.2409		105.766	104.935	96.361
GDC0994	Spectrum library			108.767	96.7568	86.1285		99.2552	84.8419	43.4761
granisetron hydrochloride	Spectrum library			121.89	106.877	101.887		111.583	103.449	116.876
I-DET	Spectrum library			99.3871	103.297	3.49743		95.2101	56.0578	-0.747954
idoxuridine	Spectrum library			107.225	93.6006	16.5269		106.883	80.8307	24.2672
imipenem	Spectrum library			92.0654	102.885	93.9111		94.5167	88.9274	76.7167
lamivudine	Spectrum library			109.131	110.045	96.6829		107.307	105.306	102.796
LBH589	Spectrum library			89.8005	56.3558	-0.0126079		51.7545	12.046	-1.71566
leflunomide	Spectrum library			103.466	111.517	100.526		102.145	98.6583	107.586
lomefloxacin hydrochloride	Spectrum library			117.11	100.592	106.269		103.686	104.229	110.151
mannitol	Spectrum library			107.947	94.7251	100.12		88.5069	94.09	87.7485
meclocycline sulfosalicylate	Spectrum library			109.158	100.473	105.876		103.108	96.9127	93.1192
meropenem	Spectrum library			105.97	109.268	99.9024		93.9388	92.3815	82.3293
methacycline hydrochloride	Spectrum library			99.5284	106.503	100.502		96.52	99.9582	93.7966
mifepristone	Spectrum library			95.5688	95.5943	86.8669		104.495	104.118	94.3772
milnacipran hydrochloride	Spectrum library			103.222	97.9031	96.7978		88.1216	85.5105	88.9581
minaprine hydrochloride	Spectrum library			102.901	108.724	121.435		102.183	94.0157	88.9097
monobenzone	Spectrum library			89.7027	107.948	79.5684		93.5536	87.2561	45.1695
mupirocin	Spectrum library			107.643	100.011	101.3		103.031	106.421	105.941
nalbuphine hydrochloride	Spectrum library			109.414	106.53	109.513		109.811	102.447	88.4743
nalidixic acid	Spectrum library			109.566	100.321	97.7238		102.067	96.0584	89.442
omeprazole	Spectrum library			106.437	102.722	76.0221		91.3191	79.048	36.1699
oseltamivir phosphate	Spectrum library			97.4427	85.1151	94.6676		83.0364	84.4334	77.1521
oxymetazoline hydrochloride	Spectrum library			114.894	107.877	99.9206		114.626	108.241	105.941
oxytetracycline	Spectrum library			101.022	95.4694	87.3934		101.798	107.238	92.1515
papaverine hydrochloride	Spectrum library			111.776	98.631	73.9281		100.95	108.946	87.7001
pargyline hydrochloride	Spectrum library			103.618	106.829	101.597		109.734	100.701	95.6353
penfluridol	Spectrum library			97.7142	103.086	95.2728		102.106	101.407	94.9095
phenazopyridine hydrochloride	Spectrum library			105.948	100.277	99.9629		90.9339	97.0241	135.311
phenelzine sulfate	Spectrum library			87.4595	107.269	98.916		108.039	99.9582	83.3454
phenformin hydrochloride	Spectrum library			95.3244	96.2353	101.954		98.9085	96.1699	94.2321
pheniramine maleate	Spectrum library			115.117	100.049	99.8661		103.108	96.3184	97.7642
phenylethyl alcohol	Spectrum library			102.521	102.76	107.667		97.2904	90.5616	92.2967
phenytoin sodium	Spectrum library			99.3546	91.4711	97.5725		96.0962	95.7984	94.1837
potassium p-aminobenzoate	Spectrum library			114.329	105.052	107.727		104.186	93.3843	101.393
prasugel	Spectrum library			107.931	99.0765	93.6509		98.215	97.4326	84.6518
procarbazine hydrochloride	Spectrum library			102.89	95.2195	90.0804		104.148	104.081	92.2483
promethazine hydrochloride	Spectrum library			96.7257	102.993	100.786		97.8683	102.15	99.3125
puromycin dihydrochloride	Spectrum library			112.064	107.16	68.5178		110.158	89.9302	27.9928
quinaprilat	Spectrum library			84.5808	93.4376	92.6947		99.1396	94.2757	94.3772
quinestrol	Spectrum library			105.128	96.0072	97.869		102.761	96.0956	101.78
ractopamine hydochloride	Spectrum library			115.296	95.1706	93.3604		114.241	108.315	111.215
ramoplanin [A2 shown; 2mM]	Spectrum library			97.4155	107.54	94.0685		96.4044	99.2525	99.119
rasagiline	Spectrum library			100.403	91.9817	96.2471		104.649	108.946	93.8934
roxatidine acetate hydrochloride	Spectrum library			108.235	104.721	99.0612		104.263	103.338	89.8774
scopolamine hydrobromide	Spectrum library			108.262	94.7305	93.8022		105.419	111.063	91.7644
seratrodast	Spectrum library			95.5579	96.7351	94.3287		90.4716	86.8104	62.6366
sildenafil citrate	Spectrum library			112.531	93.2366	108.084		103.031	101.927	106.328
sparfloxacin	Spectrum library			109.408	100.255	98.6194		97.4445	89.6702	75.6522
Suramin (sodium salt)	Spectrum library			91.6309	103.439	104.599		87.197	87.7018	102.07
suramin hexasodium	Spectrum library			86.1397	87.4456	87.1271		98.2921	97.2841	92.4902
tegaserod maleate	Spectrum library			108.398	109.338	94.9884		117.208	107.238	98.7803
trandolapril	Spectrum library			87.9809	92.1447	88.5614		98.7544	92.0472	94.2805
vincristine sulfate	Spectrum library			95.3624	0.836368	0.447328		84.2692	16.0201	8.30007
voriconazole	Spectrum library			90.0992	100.25	91.9322		100.064	93.6814	95.4901
zalcitabine	Spectrum library			104.368	86.0115	83.5868		97.9068	95.6499	70.2331
Abemaciclib	Selleckchem	additional compounds		102.521	104.9	28.8121		99.1781	90.7473	49.1371
ABT199	Selleckchem	additional compounds		66.1603	2.77922	-0.136538			34.3765	-0.50119
ABT263	Selleckchem	additional compounds		105.208	45.4214	-0.0860131			74.0382	2.01831
AMG-337	MedChem Express	additional compounds		82.9731	81.9372	88.5856		92.5519	82.9849	90.7967
ANA-12	Selleckchem	additional compounds		110.381	97.5119	102.868		91.7814	95.0556	77.4908
AT7519	Selleckchem	additional compounds		116.303	105.729	0.354278			103.905	114.095
AZD6738	Selleckchem	additional compounds		101.734	88.8744	15.4073		98.4077	59.809	14.8321
AZD8055	Selleckchem	additional compounds		93.8959	63.016	25.06		78.4134	51.7866	34.9603
C-DIM12	Selleckchem	additional compounds		91.9948	88.0106	84.9303		93.515	85.399	64.8139
GSK-J4 HCl	Selleckchem	additional compounds		110.283	85.8268	106.971		108.617	96.0584	103.522
Ipatasertib	Genentech	additional compounds		85.4661	81.1006	84.4038		96.7126	94.0157	58.4271
LDK378	Selleckchem	additional compounds		106.781	106.552	62.4064			97.2548	96.3775
LEE011	Selleckchem	additional compounds		114.224	114.029	45.6248			98.9074	102.067
Lorlatinib	Selleckchem	additional compounds		116.524	100.967	101.785		94.5937	86.4761	98.4416
MK-2206	Selleckchem	additional compounds		99.9194	86.8644	64.4268		98.9085	70.1342	41.6374
MLN4924	Axon Medchem	additional compounds		102.32	93.6658	4.67753		89.8552	65.7516	2.88093
MRT68921	Selleckchem	additional compounds		116.893	105.867	37.2725		89.0077	72.8083	16.4772
MS023	Selleckchem	additional compounds		93.5537	95.8822	58.3932		98.7929	79.9393	36.9925
Palbociclib	Selleckchem	additional compounds		89.5778	87.2501	25.3625		97.0593	84.1734	45.0728
Pictilisib	Genentech	additional compounds		91.3974	71.3548	45.1095		79.338	59.6605	25.2833
RG7388	Selleckchem	additional compounds		108.175	98.5007	98.4453			87.8231	98.2062
SBI-0640756	Selleckchem	additional compounds		99.045	91.6286	23.7225		106.96	88.3332	4.18733
Selinexor	Selleckchem	additional compounds		101.625	98.2942	10.5599		90.7028	94.0157	15.9449
Talazoparib	Selleckchem	additional compounds		98.3823	69.5621	25.0478		43.202	24.5624	19.8641
VE821	Selleckchem	additional compounds		87.4161	97.6695	67.0654		99.9486	93.1615	37.2344
YM155	Selleckchem	additional compounds		100.721	2.94499	-0.324203			90.4833	0.108365
