# Supplementary material for: Decitabine mildly attenuates MLL‐rearranged acute lymphoblastic leukemia in vivo, and represents a poor chemo‐sensitizer
Source: EJHaem. 2020 Aug 24;1(2):527–36. doi: 10.1002/jha2.81 (PMC9175850; doi:10.1002/jha2.81)
Supplement: Supplementary file 3 — Supporting Information [file JHA2-1-527-s001.xlsx]

## Sheet: Sheet1
Compound	Origen
2,4-Pyridinedicarboxylic Acid	ENZO library
5-Aza-2'-deoxycytidine (Decitabine)	ENZO library
AGK2	ENZO library
Aminoresveratrol sulfate	ENZO library
Anacardic acid	ENZO library
Apicidin	ENZO library
B2	ENZO library
BIX-01294·3HCl	ENZO library
BML-210	ENZO library
BML-266	ENZO library
BML-278	ENZO library
BML-281	ENZO library
Butyrolactone 3	ENZO library
CI-994	ENZO library
CTPB	ENZO library
EX-527	ENZO library
Fluoro-SAHA	ENZO library
Garcinol	ENZO library
Isonicotinamide	ENZO library
ITSA-1	ENZO library
M-344	ENZO library
MC-1293	ENZO library
NCH-51	ENZO library
Nicotinamide	ENZO library
NSC-3852	ENZO library
Nullscript	ENZO library
Oxamflatin	ENZO library
Phenylbutyrate·Na	ENZO library
Piceatannol	ENZO library
Resveratrol	ENZO library
Salermide	ENZO library
Scriptaid	ENZO library
Sirtinol	ENZO library
Splitomicin	ENZO library
Suberoyl bis-hydroxamic acid	ENZO library
Suramin·6Na	ENZO library
Tranylcypromine hemisulfate	ENZO library
Triacetylresveratrol	ENZO library
Trichostatin A	ENZO library
Valproic acid	ENZO library
Valproic acid hydroxamate	ENZO library
Vorinostat (SAHA)	ENZO library
Zebularine	ENZO library
(-)-Neplanocin A	Cayman library
(S)-HDAC-42	Cayman library
1-Naphthoic Acid	Cayman library
2',3',5'-triacetyl-5-Azacytidine	Cayman library
2,4-DPD	Cayman library
2-PCPA (hydrochloride)	Cayman library
3-amino Benzamide	Cayman library
3-Deazaneplanocin A	Cayman library
4-iodo-SAHA	Cayman library
AGK2	Cayman library
Anacardic Acid	Cayman library
Apicidin	Cayman library
benoxinate hydrochloride	Cayman library
BIX01294 (hydrochloride hydrate)	Cayman library
CAY10398	Cayman library
CAY10433	Cayman library
CAY10603	Cayman library
CBHA	Cayman library
CCG-100602	Cayman library
Chidamide	Cayman library
Cl-Amidine	Cayman library
DMOG	Cayman library
Ellagic Acid	Cayman library
EX-527	Cayman library
f-Amidine (trifluoroacetate salt)	Cayman library
Garcinol	Cayman library
HC Toxin	Cayman library
HNHA	Cayman library
iBET151	Cayman library
isoliquiritigenin	Cayman library
JGB1741	Cayman library
M 344	Cayman library
Mirin	Cayman library
MS-275	Cayman library
Nicotinamide	Cayman library
Oxamflatin	Cayman library
Phthalazinone pyrazole	Cayman library
Piceatannol	Cayman library
Pimelic Diphenylamide 106	Cayman library
RG-108	Cayman library
S-Adenosylhomocysteine	Cayman library
SAHA	Cayman library
Salermide	Cayman library
Scriptaid	Cayman library
Sinefungin	Cayman library
Sodium Butyrate	Cayman library
Splitomicin	Cayman library
Suberohydroxamic Acid	Cayman library
sulfaquinoxaline sodium	Cayman library
Tenovin-1	Cayman library
Tenovin-6	Cayman library
trans-Resveratrol	Cayman library
Trichostatin A	Cayman library
Tubastatin A (trifluoroacetate salt)	Cayman library
UNC0224	Cayman library
UNC0321 (trifluoroacetate salt)	Cayman library
UNC0638	Cayman library
Valproic Acid (sodium salt)	Cayman library
Zebularine	Cayman library
10-Hydroxycamptothecin	Sequoia library
2’-DEOXY-5-FLUOROURIDINE	Sequoia library
2'-Deoxy-5-methylcytidine	Sequoia library
5'-DEOXY-5-FLUOROCYTISINE	Sequoia library
7-EPI-TAXOL	Sequoia library
7-ETHYL-10-HYDROXYCAMPTOTHECIN	Sequoia library
A-769662	Sequoia library
ABIRATERONE	Sequoia library
ABIRATERONE ACETATE	Sequoia library
ABT-263	Sequoia library
ABT-888	Sequoia library
ACLARUBICIN HCL	Sequoia library
ADRIAMYCIN	Sequoia library
AFATINIB	Sequoia library
ALARELIN ACETATE	Sequoia library
AMG-458	Sequoia library
ANASTROZOLE	Sequoia library
APREPITANT	Sequoia library
AS703026	Sequoia library
AXITINIB	Sequoia library
AZD-4547	Sequoia library
AZD-6244	Sequoia library
AZD-8055	Sequoia library
BAY 60-7550	Sequoia library
BLEOMYCIN SULPHATE	Sequoia library
BMS-777607	Sequoia library
BMS-794833	Sequoia library
BORTEZOMIB	Sequoia library
BOSUTINIB Isomer 1	Sequoia library
BRIVANIB ALANINATE	Sequoia library
BUSERELIN ACETATE	Sequoia library
CANERTINIB DIHCL	Sequoia library
CARMUSTINE	Sequoia library
CCG-63802	Sequoia library
CCG-63808	Sequoia library
CDDO Methyl ester	Sequoia library
CEDIRANIB	Sequoia library
CISPLATIN	Sequoia library
CLADRIBINE	Sequoia library
CLOFARABINE	Sequoia library
CP-690550	Sequoia library
CRIZOTINIB	Sequoia library
CYC-116	Sequoia library
CYT387	Sequoia library
CYTARABINE	Sequoia library
DASATINIB	Sequoia library
Daun02	Sequoia library
DAUNORUBICINHCl	Sequoia library
Dideoxycytidine	Sequoia library
DOCETAXEL	Sequoia library
DOVITINIB LACTATE	Sequoia library
DOXIFLURIDINE	Sequoia library
DOXORUBICIN HYDROCHLORIDE	Sequoia library
ELACRIDAR	Sequoia library
ELACRIDAR HCl	Sequoia library
ENOCITABINE	Sequoia library
EPIRUBICIN HYDROCHLORIDE	Sequoia library
EPTAPLATIN	Sequoia library
ERLOTINIB	Sequoia library
ERLOTINIB HCl	Sequoia library
ERLOTINIB MESYLATE	Sequoia library
ESTRAMUSTINE SODIUM PHOSPHATE	Sequoia library
ETOPOSIDE	Sequoia library
EXEMESTANE	Sequoia library
FASUDIL HCl	Sequoia library
FLAVOPIRIDOL	Sequoia library
FLUDARABINE	Sequoia library
FLUDARABINE PHOSPHATE	Sequoia library
FORETINIB	Sequoia library
FORMESTANE	Sequoia library
GDC-0941	Sequoia library
GEFITINIB	Sequoia library
GEMCITABINE HYDROCHLORIDE	Sequoia library
GOSERELIN ACETATE	Sequoia library
GSK 2118436	Sequoia library
GSK-1120212	Sequoia library
GSK-1120212 DMSO	Sequoia library
GSK-1904529A	Sequoia library
GSK-2126458	Sequoia library
IDARUBICIN HCl	Sequoia library
IDOXURIDINE	Sequoia library
IMATINIB BASE	Sequoia library
IMATINIB MESYLATE	Sequoia library
IRINOTECAN HCl (trihydrate)	Sequoia library
LAPATINIB	Sequoia library
LAPATINIB TOSYLATE	Sequoia library
LBH-589	Sequoia library
LENALIDOMIDE	Sequoia library
LEUPROLIDE ACETATE	Sequoia library
LOMEGUATRIB	Sequoia library
LOMUSTINE	Sequoia library
LONIDAMINE	Sequoia library
LY-294002	Sequoia library
LY-404039	Sequoia library
LY-450139	Sequoia library
MASITINIB	Sequoia library
MDV-3100	Sequoia library
MELPHALAN	Sequoia library
MGCD-265	Sequoia library
MITOMYCIN C	Sequoia library
MITOXANTHRONE HCl	Sequoia library
MK-0822	Sequoia library
MONENSIN SODIUM	Sequoia library
MOTESANIB	Sequoia library
NAFARELIN ACETATE	Sequoia library
NEDAPLATIN	Sequoia library
NELARABINE	Sequoia library
NERATINIB	Sequoia library
NILOTINIB	Sequoia library
NILOTINIB HCl	Sequoia library
NIMUSTINE HCl	Sequoia library
NOLATREXED 2HCl	Sequoia library
NVP-BEZ235	Sequoia library
NVP-BGJ398	Sequoia library
NVP-TAE684	Sequoia library
O6-BENZYLGUANINE	Sequoia library
OLAPARIB	Sequoia library
OXALIPLATIN	Sequoia library
PACLITAXEL	Sequoia library
PAZOPANIB	Sequoia library
PELITINIB	Sequoia library
PEMETREXED Na	Sequoia library
PF-2341066 (Crizotinib)	Sequoia library
PIRARUBICIN	Sequoia library
PLX-4032	Sequoia library
PONATINIB	Sequoia library
PROCARBAZINE HCl	Sequoia library
RALTITREXED	Sequoia library
Regorafenib	Sequoia library
RUBITECAN	Sequoia library
SARACATINIB	Sequoia library
SATRAPLATIN	Sequoia library
SB-408124	Sequoia library
SORAFENIB TOLSYLATE	Sequoia library
ST-836 HCl	Sequoia library
SU-11274	Sequoia library
SUNITINIB	Sequoia library
SUNITINIB MALATE	Sequoia library
TANDUTINIB	Sequoia library
TARIQUIDAR	Sequoia library
TEGAFUR	Sequoia library
TENIPOSIDE	Sequoia library
TOK-001	Sequoia library
TOPOTECAN HCL	Sequoia library
TOREMIFENE CITRATE	Sequoia library
Trametinib	Sequoia library
TRIPTORELIN ACETATE	Sequoia library
VADIMEZAN	Sequoia library
VALRUBICIN	Sequoia library
VANDETANIB	Sequoia library
VATALANIB HCl	Sequoia library
VINBLASTINE SULFATE	Sequoia library
VINCRISTINE SULPHATE	Sequoia library
VINDESINE SULFATE	Sequoia library
VINORELBINE BITATRATE	Sequoia library
VX-680	Sequoia library
ZOSUQUIDAR	Sequoia library
acebutolol hydrochloride	Spectrum library
acenocoumarol	Spectrum library
almotriptan	Spectrum library
ampyzine sulfate	Spectrum library
arginine hydrochloride	Spectrum library
Benzenebutanoic Acid (sodium salt)	Spectrum library
betazole hydrochloride	Spectrum library
bisoctrizole	Spectrum library
carbenoxolone sodium	Spectrum library
cefamandole sodium	Spectrum library
cefotoxin sodium	Spectrum library
cefprozil	Spectrum library
cefuroxime sodium	Spectrum library
cetirizine hydrochloride	Spectrum library
desloratidine	Spectrum library
docusate sodium	Spectrum library
doramectin	Spectrum library
doxapram hydrochloride	Spectrum library
doxofylline	Spectrum library
dutasteride	Spectrum library
ecamsule triethanolamine	Spectrum library
enalapril maleate	Spectrum library
EPZ5676	Spectrum library
esomeprazole potassium	Spectrum library
ethopabate	Spectrum library
evans blue	Spectrum library
fluticasone propionate	Spectrum library
fluvoxamie maleate	Spectrum library
ganciclovir	Spectrum library
GDC0994	Spectrum library
granisetron hydrochloride	Spectrum library
I-DET	Spectrum library
idoxuridine	Spectrum library
imipenem	Spectrum library
lamivudine	Spectrum library
LBH589	Spectrum library
leflunomide	Spectrum library
lomefloxacin hydrochloride	Spectrum library
mannitol	Spectrum library
meclocycline sulfosalicylate	Spectrum library
meropenem	Spectrum library
methacycline hydrochloride	Spectrum library
mifepristone	Spectrum library
milnacipran hydrochloride	Spectrum library
minaprine hydrochloride	Spectrum library
monobenzone	Spectrum library
mupirocin	Spectrum library
nalbuphine hydrochloride	Spectrum library
nalidixic acid	Spectrum library
omeprazole	Spectrum library
oseltamivir phosphate	Spectrum library
oxymetazoline hydrochloride	Spectrum library
oxytetracycline	Spectrum library
papaverine hydrochloride	Spectrum library
pargyline hydrochloride	Spectrum library
penfluridol	Spectrum library
phenazopyridine hydrochloride	Spectrum library
phenelzine sulfate	Spectrum library
phenformin hydrochloride	Spectrum library
pheniramine maleate	Spectrum library
phenylethyl alcohol	Spectrum library
phenytoin sodium	Spectrum library
potassium p-aminobenzoate	Spectrum library
prasugel	Spectrum library
procarbazine hydrochloride	Spectrum library
promethazine hydrochloride	Spectrum library
puromycin dihydrochloride	Spectrum library
quinaprilat	Spectrum library
quinestrol	Spectrum library
ractopamine hydochloride	Spectrum library
ramoplanin [A2 shown; 2mM]	Spectrum library
rasagiline	Spectrum library
roxatidine acetate hydrochloride	Spectrum library
scopolamine hydrobromide	Spectrum library
seratrodast	Spectrum library
sildenafil citrate	Spectrum library
sparfloxacin	Spectrum library
Suramin (sodium salt)	Spectrum library
suramin hexasodium	Spectrum library
tegaserod maleate	Spectrum library
trandolapril	Spectrum library
vincristine sulfate	Spectrum library
voriconazole	Spectrum library
zalcitabine	Spectrum library
Abemaciclib	Selleckchem	additional compounds
ABT199	Selleckchem	additional compounds
ABT263	Selleckchem	additional compounds
AMG-337	MedChem Express	additional compounds
ANA-12	Selleckchem	additional compounds
AT7519	Selleckchem	additional compounds
AZD6738	Selleckchem	additional compounds
AZD8055	Selleckchem	additional compounds
C-DIM12	Selleckchem	additional compounds
GSK-J4 HCl	Selleckchem	additional compounds
Ipatasertib	Genentech	additional compounds
LDK378	Selleckchem	additional compounds
LEE011	Selleckchem	additional compounds
Lorlatinib	Selleckchem	additional compounds
MK-2206	Selleckchem	additional compounds
MLN4924	Axon Medchem	additional compounds
MRT68921	Selleckchem	additional compounds
MS023	Selleckchem	additional compounds
Palbociclib	Selleckchem	additional compounds
Pictilisib	Genentech	additional compounds
RG7388	Selleckchem	additional compounds
SBI-0640756	Selleckchem	additional compounds
Selinexor	Selleckchem	additional compounds
Talazoparib	Selleckchem	additional compounds
VE821	Selleckchem	additional compounds
YM155	Selleckchem	additional compounds
